# Supplementary material for: Constitutive Serotonin Tone as a Modulator of Brown Adipose Tissue Thermogenesis: A Rat Study
Source: Life (Basel). 2023 Jun 25;13(7):1436. doi: 10.3390/life13071436 (PMC10381595; doi:10.3390/life13071436)
Supplement: Supplementary file 1 [file life-13-01436-s001.zip]

Archive with 1 entries (1 files):
- life-2408081-supplementary.pdf
